# Supplementary material for: Proline Accumulation in Barley Under Salinity Is ABA-Independent, but Relies on the Level of Oxidative Stress When Modulated by Mo and W Ions
Source: Int J Mol Sci. 2026 Jan 22;27(2):1104. doi: 10.3390/ijms27021104 (PMC12842508; doi:10.3390/ijms27021104)
Supplement: Supplementary file 1 [file ijms-27-01104-s001.zip]

Archive with 1 entries (1 files):
- ijms-4056627-supplementary.pdf
